# Supplementary material for: Direct alkenylation of indolin-2-ones by 6-aryl-4-methylthio-2H-pyran-2-one-3-carbonitriles: a novel approach
Source: Beilstein J Org Chem. 2013 Apr 25;9:809–17. doi: 10.3762/bjoc.9.92 (PMC3678717; doi:10.3762/bjoc.9.92)
Supplement: File 4 — Crystallographic data of 8yc. [file Beilstein_J_Org_Chem-09-809-s004.cif]

data_publication_text
_publ_requested_journal          'Chem.Asian J.'
_publ_contact_author_name        'Vishnu Ji Ram'
_publ_contact_author_address     
;Department of Chemistry
University of Lucknow
Lucknow 226 007
India
;
_publ_contact_author_email       vjiram@yahoo.com
loop_
_publ_author_name
_publ_author_address
'Abhinav Kumar'
;Department of Chemistry
University of Lucknow
Lucknow 226 007
India
;
'Sandeep Kumar'
;Department of Chemistry
University of Lucknow
Lucknow 226 007
India
;
'Vishnu K Tandon'
;Department of Chemistry
University of Lucknow
Lucknow 226 007
India
;
'Ramendra Pratap'
;Department of Chemistry
University of Delhi
Delhi
India
;

 
data_vjs-113-

_audit_creation_method           SHELXL-97
_chemical_name_systematic        ?
_chemical_name_common            ?
_chemical_formula_moiety         ?
_chemical_formula_sum            'C27 H22 N2 O S'
_chemical_melting_point          ?

_exptl_crystal_description       needle
_exptl_crystal_colour            yellow

_diffrn_ambient_temperature      298(2)
_chemical_formula_weight         422.53

loop_
_atom_type_symbol
_atom_type_description
_atom_type_scat_dispersion_real
_atom_type_scat_dispersion_imag
_atom_type_scat_source
C C 0.0033 0.0016 'International Tables Vol C Tables 4.2.6.8 and 6.1.1.4'
H H 0.0000 0.0000 'International Tables Vol C Tables 4.2.6.8 and 6.1.1.4'
N N 0.0061 0.0033 'International Tables Vol C Tables 4.2.6.8 and 6.1.1.4'
O O 0.0106 0.0060 'International Tables Vol C Tables 4.2.6.8 and 6.1.1.4'
S S 0.1246 0.1234 'International Tables Vol C Tables 4.2.6.8 and 6.1.1.4'

_symmetry_cell_setting           monoclinic
_symmetry_space_group_name_H-M   'P 21/c'
_symmetry_int_tables_number      14
_chemical_absolute_configuration ?

loop_
_symmetry_equiv_pos_as_xyz
'x, y, z'
'-x, y+1/2, -z+1/2'
'-x, -y, -z'
'x, -y-1/2, z-1/2'

_cell_length_a                   10.1246(14)
_cell_length_b                   9.0703(11)
_cell_length_c                   22.641(4)
_cell_angle_alpha                90.00
_cell_angle_beta                 92.224(12)
_cell_angle_gamma                90.00
_cell_volume                     2077.6(5)
_cell_formula_units_Z            4
_cell_measurement_temperature    298(2)
_cell_measurement_reflns_used   3030
_cell_measurement_theta_min     3.0102
_cell_measurement_theta_max     29.1482
_exptl_crystal_size_max          0.30
_exptl_crystal_size_mid          0.25
_exptl_crystal_size_min          0.18
_exptl_crystal_density_meas      ?
_exptl_crystal_density_diffrn    1.351
_exptl_crystal_density_method    'not measured'
_exptl_crystal_F_000             888
_exptl_absorpt_coefficient_mu    0.179
_exptl_absorpt_correction_type    'multi-scan'
_exptl_absorpt_correction_T_min   0.9490
_exptl_absorpt_correction_T_max   0.9690
_exptl_absorpt_process_details    
;
CrysAlisPro, Agilent Technologies,
Version 1.171.34.49 (release 20-01-2011 CrysAlis171 .NET)
(compiled Jan 20 2011,15:58:25)
Empirical absorption correction using spherical harmonics,
 implemented in SCALE3 ABSPACK scaling algorithm.
;

_exptl_special_details           
;
 ?
;
_diffrn_radiation_type           MoK\a
_diffrn_radiation_wavelength     0.71073
_diffrn_source                   'fine-focus sealed tube'
_diffrn_radiation_monochromator  graphite
_diffrn_measurement_device_type  'Xcalibur, Sapphire3'
_diffrn_measurement_method       ?
_diffrn_detector_area_resol_mean 15.9853
_diffrn_standards_number         ?
_diffrn_standards_interval_count ?
_diffrn_standards_interval_time  ?
_diffrn_standards_decay_%        ?
_diffrn_reflns_number            17655
_diffrn_reflns_av_R_equivalents  0.0321
_diffrn_reflns_av_sigmaI/netI    0.0364
_diffrn_reflns_limit_h_min       -9
_diffrn_reflns_limit_h_max       13
_diffrn_reflns_limit_k_min       -12
_diffrn_reflns_limit_k_max       12
_diffrn_reflns_limit_l_min       -31
_diffrn_reflns_limit_l_max       28
_diffrn_reflns_theta_min         3.02
_diffrn_reflns_theta_max         29.21
_reflns_number_total             4949
_reflns_number_gt                3319
_reflns_threshold_expression     >2sigma(I)

_computing_data_collection
;
CrysAlisPro, Agilent Technologies,
Version 1.171.34.49 (release 20-01-2011 CrysAlis171 .NET)
(compiled Jan 20 2011,15:58:25)
;
_computing_cell_refinement
;
CrysAlisPro, Agilent Technologies,
Version 1.171.34.49 (release 20-01-2011 CrysAlis171 .NET)
(compiled Jan 20 2011,15:58:25)
;
_computing_data_reduction
;
CrysAlisPro, Agilent Technologies,
Version 1.171.34.49 (release 20-01-2011 CrysAlis171 .NET)
(compiled Jan 20 2011,15:58:25)
;
_computing_structure_solution     'SHELXS-97 (Sheldrick, 1997)'
_computing_structure_refinement   'SHELXL-97 (Sheldrick, 1997)'
_computing_molecular_graphics    ?
_computing_publication_material  ?

_refine_special_details          
;
 Refinement of F^2^ against ALL reflections.  The weighted R-factor wR and
 goodness of fit S are based on F^2^, conventional R-factors R are based
 on F, with F set to zero for negative F^2^. The threshold expression of
 F^2^ > 2sigma(F^2^) is used only for calculating R-factors(gt) etc. and is
 not relevant to the choice of reflections for refinement.  R-factors based
 on F^2^ are statistically about twice as large as those based on F, and R-
 factors based on ALL data will be even larger.
;

_refine_ls_structure_factor_coef Fsqd
_refine_ls_matrix_type           full
_refine_ls_weighting_scheme      calc
_refine_ls_weighting_details     
'calc w=1/[\s^2^(Fo^2^)+(0.1042P)^2^+2.5775P] where P=(Fo^2^+2Fc^2^)/3'
_atom_sites_solution_primary     direct
_atom_sites_solution_secondary   difmap
_atom_sites_solution_hydrogens   geom
_refine_ls_hydrogen_treatment    mixed
_refine_ls_extinction_method     none
_refine_ls_extinction_coef       ?
_refine_ls_number_reflns         4949
_refine_ls_number_parameters     294
_refine_ls_number_restraints     0
_refine_ls_R_factor_all          0.1373
_refine_ls_R_factor_gt           0.0994
_refine_ls_wR_factor_ref         0.2727
_refine_ls_wR_factor_gt          0.2460
_refine_ls_goodness_of_fit_ref   1.053
_refine_ls_restrained_S_all      1.053
_refine_ls_shift/su_max          0.360
_refine_ls_shift/su_mean         0.003

loop_
_atom_site_label
_atom_site_type_symbol
_atom_site_fract_x
_atom_site_fract_y
_atom_site_fract_z
_atom_site_U_iso_or_equiv
_atom_site_adp_type
_atom_site_occupancy
_atom_site_symmetry_multiplicity
_atom_site_calc_flag
_atom_site_refinement_flags
_atom_site_disorder_assembly
_atom_site_disorder_group
C20 C 0.7234(11) 0.0886(8) 0.8378(3) 0.153(5) Uani 1 1 d . . .
H20 H 0.6378 0.1141 0.8254 0.184 Uiso 1 1 calc R . .
C21 C 1.0532(14) -0.1389(10) 0.7868(4) 0.174(6) Uani 1 1 d . . .
H21 H 1.1407 -0.1609 0.7974 0.209 Uiso 1 1 calc R . .
C18 C 0.9496(5) -0.0379(6) 0.8256(2) 0.0782(13) Uani 1 1 d . . .
C19 C 0.8277(5) -0.0180(5) 0.8015(2) 0.0717(12) Uani 1 1 d . . .
S2 S 0.91904(12) 0.47527(15) 0.93651(5) 0.0761(4) Uani 1 1 d . . .
O1 O 0.6175(3) 0.4108(3) 1.03471(13) 0.0701(8) Uani 1 1 d . . .
N1 N 0.6102(3) 0.1859(3) 1.07939(13) 0.0569(8) Uani 1 1 d . . .
C8 C 0.6397(3) 0.0388(4) 1.06588(16) 0.0506(8) Uani 1 1 d . . .
C2 C 0.6839(3) 0.1823(4) 0.98471(15) 0.0466(8) Uani 1 1 d . . .
C11 C 0.7866(4) 0.4730(4) 0.88571(16) 0.0529(9) Uani 1 1 d . . .
C3 C 0.6882(3) 0.0313(4) 1.00896(17) 0.0508(8) Uani 1 1 d . . .
C1 C 0.6323(4) 0.2775(4) 1.03329(15) 0.0508(8) Uani 1 1 d . . .
C9 C 0.7135(3) 0.2302(4) 0.93043(16) 0.0507(8) Uani 1 1 d . . .
C10 C 0.6738(4) 0.3805(4) 0.90678(17) 0.0559(9) Uani 1 1 d . . .
H10A H 0.6125(19) 0.3679(5) 0.8755(9) 0.067 Uiso 1 1 calc R . .
H10B H 0.6322(14) 0.4318(16) 0.9363(9) 0.067 Uiso 1 1 calc R . .
C12 C 0.7818(4) 0.5455(5) 0.83454(16) 0.0606(10) Uani 1 1 d . . .
H12 H 0.848(4) 0.600(3) 0.8261(5) 0.073 Uiso 1 1 calc R . .
C7 C 0.6252(4) -0.0860(5) 1.1004(2) 0.0669(11) Uani 1 1 d . . .
H7 H 0.5964(17) -0.0796(6) 1.136(2) 0.080 Uiso 1 1 calc R . .
C15 C 0.7895(7) 0.1323(6) 0.8905(2) 0.0835(19) Uani 1 1 d . . .
C6 C 0.6574(4) -0.2206(5) 1.0764(2) 0.0735(13) Uani 1 1 d . . .
H6 H 0.6479(7) -0.302(5) 1.0975(13) 0.088 Uiso 1 1 calc R . .
C4 C 0.7198(4) -0.1054(4) 0.9868(2) 0.0651(11) Uani 1 1 d . . .
H4 H 0.7524(17) -0.1139(6) 0.9489(19) 0.078 Uiso 1 1 calc R . .
C5 C 0.7030(5) -0.2309(5) 1.0214(2) 0.0742(13) Uani 1 1 d . . .
H5 H 0.7238(13) -0.325(5) 1.0060(9) 0.089 Uiso 1 1 calc R . .
N2 N 0.5874(5) 0.5286(7) 0.75952(19) 0.1057(16) Uani 1 1 d . . .
C25 C 0.5547(6) 0.2354(6) 1.1339(2) 0.0900(17) Uani 1 1 d . . .
H25A H 0.602(3) 0.203(4) 1.1633(11) 0.135 Uiso 1 1 calc R . .
H25B H 0.476(3) 0.203(4) 1.1360(9) 0.135 Uiso 1 1 calc R . .
H25C H 0.554(4) 0.330(3) 1.1347(9) 0.135 Uiso 1 1 calc R . .
C14 C 1.0384(5) 0.5932(7) 0.9044(2) 0.0968(18) Uani 1 1 d . . .
H14A H 1.122(3) 0.587(4) 0.9276(14) 0.145 Uiso 1 1 calc R . .
H14B H 1.006(2) 0.695(4) 0.9045(17) 0.145 Uiso 1 1 calc R . .
H14C H 1.052(3) 0.562(3) 0.8636(16) 0.145 Uiso 1 1 calc R . .
C13 C 0.6739(5) 0.5363(6) 0.79358(18) 0.0745(13) Uani 1 1 d . . .
C22 C 0.9825(14) -0.1848(9) 0.7345(4) 0.143(5) Uani 1 1 d . . .
C16 C 0.9204(6) 0.0928(6) 0.9078(3) 0.100(2) Uani 1 1 d . . .
H16 H 0.9524 0.1283 0.9441 0.119 Uiso 1 1 calc R . .
C17 C 1.0008(6) 0.0118(7) 0.8780(3) 0.1003(18) Uani 1 1 d . . .
H17 H 1.0865 -0.0099 0.8916 0.120 Uiso 1 1 calc R . .
C24 C 0.7769(8) -0.0717(7) 0.7515(3) 0.1098(19) Uani 1 1 d . . .
H24 H 0.6898 -0.0541 0.7389 0.132 Uiso 1 1 calc R . .
C23 C 0.8564(9) -0.1507(8) 0.7213(4) 0.128(3) Uani 1 1 d . . .
H23 H 0.8214 -0.1886 0.6859 0.154 Uiso 1 1 calc R . .
C20A C 0.7378(17) 0.062(3) 0.823(2) 0.86(5) Uani 1 1 d . . .
H20A H 0.6556 0.0804 0.8050 1.037 Uiso 1 1 calc R . .
C21A C 1.0346(19) -0.122(4) 0.792(3) 0.93(6) Uani 1 1 d . . .
H21A H 1.1218 -0.1383 0.8043 1.111 Uiso 1 1 calc R . .
H22 H 1.052(6) -0.242(6) 0.707(3) 0.112(18) Uiso 1 1 d . . .

loop_
_atom_site_aniso_label
_atom_site_aniso_U_11
_atom_site_aniso_U_22
_atom_site_aniso_U_33
_atom_site_aniso_U_23
_atom_site_aniso_U_13
_atom_site_aniso_U_12
C20 0.285(12) 0.099(5) 0.083(4) -0.041(4) 0.102(6) -0.091(6)
C21 0.325(16) 0.083(5) 0.123(6) 0.000(5) 0.116(8) -0.007(7)
C18 0.076(3) 0.082(3) 0.077(3) 0.025(3) 0.003(2) -0.027(3)
C19 0.080(3) 0.060(2) 0.075(3) 0.013(2) 0.000(2) -0.019(2)
S2 0.0755(8) 0.0842(8) 0.0675(7) 0.0177(6) -0.0104(5) -0.0236(6)
O1 0.096(2) 0.0444(15) 0.0705(18) -0.0053(13) 0.0104(15) 0.0031(14)
N1 0.072(2) 0.0540(18) 0.0454(16) -0.0012(14) 0.0077(14) 0.0000(15)
C8 0.0438(18) 0.052(2) 0.056(2) 0.0033(16) -0.0025(14) -0.0050(15)
C2 0.0439(17) 0.0432(18) 0.0523(19) -0.0015(15) -0.0019(14) -0.0046(14)
C11 0.064(2) 0.0479(19) 0.0472(19) -0.0027(16) 0.0075(16) -0.0051(16)
C3 0.0466(19) 0.0459(19) 0.060(2) -0.0014(16) 0.0028(15) -0.0064(15)
C1 0.053(2) 0.049(2) 0.0500(19) -0.0026(16) -0.0011(15) -0.0036(16)
C9 0.0472(19) 0.050(2) 0.055(2) -0.0033(16) 0.0089(15) -0.0082(15)
C10 0.058(2) 0.058(2) 0.052(2) 0.0074(17) 0.0033(16) -0.0004(17)
C12 0.073(3) 0.064(2) 0.045(2) 0.0058(18) 0.0050(17) -0.007(2)
C7 0.064(2) 0.071(3) 0.066(3) 0.017(2) 0.0032(19) -0.010(2)
C15 0.125(5) 0.060(3) 0.068(3) -0.010(2) 0.036(3) -0.033(3)
C6 0.070(3) 0.050(2) 0.100(4) 0.019(2) 0.006(2) -0.011(2)
C4 0.068(3) 0.048(2) 0.080(3) -0.005(2) 0.013(2) -0.0066(18)
C5 0.077(3) 0.043(2) 0.104(4) 0.002(2) 0.012(3) -0.005(2)
N2 0.107(4) 0.153(5) 0.056(2) 0.005(3) -0.001(2) -0.004(3)
C25 0.128(5) 0.082(3) 0.062(3) -0.004(2) 0.027(3) 0.012(3)
C14 0.096(4) 0.105(4) 0.088(4) 0.013(3) -0.002(3) -0.048(3)
C13 0.096(3) 0.089(3) 0.039(2) 0.004(2) 0.010(2) -0.002(3)
C22 0.248(13) 0.078(4) 0.110(6) -0.025(4) 0.101(7) -0.001(6)
C16 0.083(4) 0.071(3) 0.149(5) 0.008(3) 0.063(4) 0.012(3)
C17 0.070(3) 0.102(4) 0.129(5) 0.023(4) 0.011(3) -0.001(3)
C24 0.117(5) 0.104(5) 0.109(5) -0.006(4) 0.017(4) 0.004(4)
C23 0.152(7) 0.099(5) 0.140(6) 0.009(4) 0.082(6) 0.028(5)
C20A 0.193(15) 0.44(3) 2.00(13) 0.83(6) 0.55(4) 0.250(19)
C21A 0.215(17) 0.61(4) 2.00(14) 0.98(7) 0.60(4) 0.30(2)

_geom_special_details            
;
 All esds (except the esd in the dihedral angle between two l.s. planes)
 are estimated using the full covariance matrix.  The cell esds are taken
 into account individually in the estimation of esds in distances, angles
 and torsion angles; correlations between esds in cell parameters are only
 used when they are defined by crystal symmetry.  An approximate (isotropic)
 treatment of cell esds is used for estimating esds involving l.s. planes.
;

loop_
_geom_bond_atom_site_label_1
_geom_bond_atom_site_label_2
_geom_bond_distance
_geom_bond_site_symmetry_2
_geom_bond_publ_flag
C20 C15 1.403(9) . ?
C20 C19 1.671(10) . ?
C20 H20 0.9300 . ?
C21 C22 1.423(15) . ?
C21 C18 1.669(11) . ?
C21 H21 0.9300 . ?
C18 C19 1.342(7) . ?
C18 C17 1.353(8) . ?
C18 C21A 1.40(4) . ?
C19 C20A 1.28(3) . ?
C19 C24 1.318(8) . ?
S2 C11 1.733(4) . ?
S2 C14 1.789(5) . ?
O1 C1 1.219(4) . ?
N1 C1 1.359(5) . ?
N1 C8 1.403(5) . ?
N1 C25 1.447(5) . ?
C8 C7 1.386(5) . ?
C8 C3 1.398(5) . ?
C2 C9 1.348(5) . ?
C2 C3 1.476(5) . ?
C2 C1 1.508(5) . ?
C11 C12 1.331(5) . ?
C11 C10 1.510(5) . ?
C3 C4 1.380(5) . ?
C9 C15 1.501(7) . ?
C9 C10 1.513(5) . ?
C10 H10A 0.9294 . ?
C10 H10B 0.9294 . ?
C12 C13 1.408(6) . ?
C12 H12 0.8588 . ?
C7 C6 1.381(7) . ?
C7 H7 0.8761 . ?
C15 C16 1.413(9) . ?
C15 C20A 1.71(6) . ?
C6 C5 1.347(6) . ?
C6 H6 0.8864 . ?
C4 C5 1.396(6) . ?
C4 H4 0.9356 . ?
C5 H5 0.9446 . ?
N2 C13 1.147(6) . ?
C25 H25A 0.8569 . ?
C25 H25B 0.8569 . ?
C25 H25C 0.8569 . ?
C14 H14A 0.9819 . ?
C14 H14B 0.9819 . ?
C14 H14C 0.9819 . ?
C22 C23 1.335(14) . ?
C22 C21A 1.49(6) . ?
C22 H22 1.09(6) . ?
C16 C17 1.304(8) . ?
C16 H16 0.9300 . ?
C17 H17 0.9300 . ?
C24 C23 1.293(9) . ?
C24 H24 0.9300 . ?
C23 H23 0.9300 . ?
C20A H20A 0.9300 . ?
C21A H21A 0.9300 . ?

loop_
_geom_angle_atom_site_label_1
_geom_angle_atom_site_label_2
_geom_angle_atom_site_label_3
_geom_angle
_geom_angle_site_symmetry_1
_geom_angle_site_symmetry_3
_geom_angle_publ_flag
C15 C20 C19 107.0(8) . . ?
C15 C20 H20 126.5 . . ?
C19 C20 H20 126.5 . . ?
C22 C21 C18 107.0(10) . . ?
C22 C21 H21 126.5 . . ?
C18 C21 H21 126.5 . . ?
C19 C18 C17 128.9(6) . . ?
C19 C18 C21A 115(2) . . ?
C17 C18 C21A 116(2) . . ?
C19 C18 C21 116.5(6) . . ?
C17 C18 C21 114.6(7) . . ?
C21A C18 C21 2(2) . . ?
C20A C19 C24 106(2) . . ?
C20A C19 C18 125(2) . . ?
C24 C19 C18 128.5(6) . . ?
C20A C19 C20 8(2) . . ?
C24 C19 C20 113.8(6) . . ?
C18 C19 C20 117.8(5) . . ?
C11 S2 C14 104.8(2) . . ?
C1 N1 C8 111.7(3) . . ?
C1 N1 C25 123.1(3) . . ?
C8 N1 C25 125.0(3) . . ?
C7 C8 C3 121.9(4) . . ?
C7 C8 N1 128.7(4) . . ?
C3 C8 N1 109.4(3) . . ?
C9 C2 C3 129.3(3) . . ?
C9 C2 C1 125.2(3) . . ?
C3 C2 C1 105.4(3) . . ?
C12 C11 C10 123.2(4) . . ?
C12 C11 S2 124.9(3) . . ?
C10 C11 S2 111.9(3) . . ?
C4 C3 C8 118.3(4) . . ?
C4 C3 C2 134.6(4) . . ?
C8 C3 C2 106.9(3) . . ?
O1 C1 N1 124.2(3) . . ?
O1 C1 C2 129.3(3) . . ?
N1 C1 C2 106.4(3) . . ?
C2 C9 C15 119.7(4) . . ?
C2 C9 C10 123.2(3) . . ?
C15 C9 C10 117.1(4) . . ?
C11 C10 C9 114.8(3) . . ?
C11 C10 H10A 108.6 . . ?
C9 C10 H10A 108.6 . . ?
C11 C10 H10B 108.6 . . ?
C9 C10 H10B 108.6 . . ?
H10A C10 H10B 107.6 . . ?
C11 C12 C13 123.0(4) . . ?
C11 C12 H12 118.5 . . ?
C13 C12 H12 118.5 . . ?
C6 C7 C8 118.0(4) . . ?
C6 C7 H7 121.0 . . ?
C8 C7 H7 121.0 . . ?
C20 C15 C16 125.1(6) . . ?
C20 C15 C9 116.1(7) . . ?
C16 C15 C9 118.7(5) . . ?
C20 C15 C20A 11.4(6) . . ?
C16 C15 C20A 113.8(7) . . ?
C9 C15 C20A 127.5(8) . . ?
C5 C6 C7 121.3(4) . . ?
C5 C6 H6 119.3 . . ?
C7 C6 H6 119.3 . . ?
C3 C4 C5 119.6(4) . . ?
C3 C4 H4 120.2 . . ?
C5 C4 H4 120.2 . . ?
C6 C5 C4 121.0(4) . . ?
C6 C5 H5 119.5 . . ?
C4 C5 H5 119.5 . . ?
N1 C25 H25A 109.5 . . ?
N1 C25 H25B 109.5 . . ?
H25A C25 H25B 109.5 . . ?
N1 C25 H25C 109.5 . . ?
H25A C25 H25C 109.5 . . ?
H25B C25 H25C 109.5 . . ?
S2 C14 H14A 109.5 . . ?
S2 C14 H14B 109.5 . . ?
H14A C14 H14B 109.5 . . ?
S2 C14 H14C 109.5 . . ?
H14A C14 H14C 109.5 . . ?
H14B C14 H14C 109.5 . . ?
N2 C13 C12 178.9(5) . . ?
C23 C22 C21 124.3(7) . . ?
C23 C22 C21A 114.1(10) . . ?
C21 C22 C21A 10.2(8) . . ?
C23 C22 H22 128(3) . . ?
C21 C22 H22 107(3) . . ?
C21A C22 H22 117(4) . . ?
C17 C16 C15 126.7(7) . . ?
C17 C16 H16 116.7 . . ?
C15 C16 H16 116.7 . . ?
C16 C17 C18 114.5(6) . . ?
C16 C17 H17 122.7 . . ?
C18 C17 H17 122.7 . . ?
C23 C24 C19 115.4(8) . . ?
C23 C24 H24 122.3 . . ?
C19 C24 H24 122.3 . . ?
C24 C23 C22 128.3(9) . . ?
C24 C23 H23 115.8 . . ?
C22 C23 H23 115.8 . . ?
C19 C20A C15 111(2) . . ?
C19 C20A H20A 124.6 . . ?
C15 C20A H20A 124.6 . . ?
C18 C21A C22 119(2) . . ?
C18 C21A H21A 120.6 . . ?
C22 C21A H21A 120.7 . . ?

_diffrn_measured_fraction_theta_max 0.877
_diffrn_reflns_theta_full        25.00
_diffrn_measured_fraction_theta_full 0.997
_refine_diff_density_max         0.455
_refine_diff_density_min         -0.644
_refine_diff_density_rms         0.061
